# Supplementary material for: Association of PGC-1alpha polymorphisms with age of onset and risk of Parkinson's disease
Source: BMC Med Genet. 2011 May 19;12:69. doi: 10.1186/1471-2350-12-69 (PMC3112073; doi:10.1186/1471-2350-12-69)
Supplement: Additional file 1 — List of primers and restriction enzymes used in this study. [file 1471-2350-12-69-S1.XLSX]

## Sheet: Sheet1
SNP	Forward Primer	Reverse Primer	Restriction Enzyme
rs2970865	AGCGATTTGCATGCTCTTTCC	GAAAGAAAGGTGGAAAGCAAGAC	DdeI
rs2970869	AAAGCATTCCCGAGGTTG	GCTGTGAGAGCTGCAACAAG	PsiI
rs7695542	TTCAGCTTGTACCTTGAGACAATG	ATGTTTATTCACACAGATACATACACG	BsmFI
rs2970873	TGTCCAGCCATGGATAGAGTC	AAACTGCCAACGCTACCTG	NlaIII
rs2946385	AACTCACTCACAGTTGTTGATTCC	TGAGGTAAGGACATCCTTTGG	PspOMI
rs12374310	CAAGGCCACATCACTCATTCG	TTCATGGGAGAAGAGAACTCG	NlaIII
rs8192678	AACAAGCACTTCGGTCATCC	CTTCGCTGTCATCAAACAGG	HpaII
rs7665116	CAATATGTTGTGCTGATGCAGA	TGAAATCGACTGCATTTCCT	BceAl
rs6821591	TTCCTTTTGAATAGAATACGAACATTTTGAAGTTCTAGGTTTTCAA	ATACACACACACATACATGCACA	TspRI
